# Supplementary material for: Systematic Evaluation of a Mouse Model of Aging-Associated Parkinson’s Disease Induced with MPTP and D-Galactose
Source: Biology (Basel). 2026 Jan 17;15(2):169. doi: 10.3390/biology15020169 (PMC12838087; doi:10.3390/biology15020169)
Supplement: Supplementary file 1 [file biology-15-00169-s001.zip]

Archive with 1 entries (1 files):
- biology-4065828-supplementary.pdf
